# Supplementary material for: NF-κB Immunity in the Brain Determines Fly Lifespan in Healthy Aging and Age-Related Neurodegeneration
Source: Cell Rep. 2017 Apr 25;19(4):836–48. doi: 10.1016/j.celrep.2017.04.007 (PMC5413584; doi:10.1016/j.celrep.2017.04.007)
Supplement: Table S1. Genotypes and Quantification of Neurodegeneration in Each Figure, Related to Figures 2, 3, 5, and 6 [file mmc2.xlsx]

## Sheet: Sheet1
Table S1. Genotypes and quantification of neurodegenetation in each figure.
Genotype		Age (days)		Index (mean± SEM)		n
Figure 2D
w1118		5		0.3529 ± 0.1195		17
		30		0.7273 ± 0.2371		11
		50		2.750 ± 0.1230		20
Figure 3C
w1118		5		0.3529 ± 0.1195		17
		30		0.7273 ± 0.2371		11
posh		5		0.4688 ± 0.1002		32
		30		1.467 ± 0.2906		15
CYLD		5		0.2500 ± 0.1637		8
		30		1.632 ± 0.1906		19
caspar		5		0.3333 ± 0.1667		9
		30		1.083 ± 0.2876		12
Figure 3D
yw		5		0.6154 ± 0.1804		13
		30		1.125 ± 0.1797		16
pirk		5		0.1818 ± 0.1220		11
		30		2.286 ± 0.4206		7
trbd		5		0.2000 ± 0.1069		15
		30		2.541 ± 0.1375		37
tg		5		0.6000 ± 0.1633		10
		30		2.000 ± 0.3780		8
rybp		5		0.7500 ± 0.4787		4
		30		1.261 ± 0.1568		23
Figure 5D
UAS-RelRNAi/+;trbd		5		0.4286 ± 0.2020		7
		20		3.125 ± 0.1387		24
repo-G4/+;trbd		5		0.8571 ± 0.2608		7
		20		3.176 ± 0.1282		17
UAS-RelRNAi/repo-G4;trbd		5		0.7500 ± 0.4787		4
		20		1.889 ± 0.4231		9
Figure 6C
w1118		5		0.3529 ± 0.1195		17
		30		0.7273 ± 0.2371		11
Dredd(EP1214)		5		0.4444 ± 0.1233		27
		30		1.267 ± 0.2667		15
rel(E20)		5		0.7949 ± 0.1228		39
		30		1.556 ± 0.1757		9
yw		5		0.6154 ± 0.1804		13
		30		1.125 ± 0.1797		16
Dredd(B118)		5		0.3000 ± 0.1528		11
		30		1.625 ± 0.1830		8
Figure S2C
w1118		5		0.5161 ± 0.1381		31
		20		1.429 ± 0.1739		28
posh		5		0.3750 ± 0.1830		8
		20		1.467 ± 0.2906		15
CYLD		5		0.8333 ± 0.2706		12
		20		1.143 ± 0.2608		7
caspar		5		0.8571 ± 0.2608		7
		20		1.700 ± 0.2134		10
Figure S2D
yw		5		0.3636 ± 0.1050		22
		20		1.643 ± 0.1312		42
pirk		5		0.4000 ± 0.1633		10
		20		2.500 ± 0.2673		8
trbd		5		0.2000 ± 0.2000		5
		20		3.167 ± 0.2973		12
tg		5		0.3000 ± 0.1528		10
		20		4.000 ± 0.2887		9
rybp		5		0.4000 ± 0.2449		5
		20		1.778 ± 0.2778		9
Figure S2F
w1118		5		0.5161 ± 0.1381		31
		20		1.429 ± 0.1739		28
PGRP-LB∆		5		0.5455 ± 0.1575		11
		20		1.556 ± 0.1757		9
Figure S4C
UAS-RelRNAi/+;trbd		5		0.4286 ± 0.2020		7
		20		3.125 ± 0.1387		24
elav-G4/+;;trbd		5		0.8333 ± 0.3073		6
		20		3.000 ± 0.2108		10
elav-G4/+; UAS-RelRNAi/+; trbd		5		0.6667 ± 0.1869		15
		20		2.480 ± 0.1541		25
Figure S5B
w1118		5		0.3529 ± 0.1195		17
		30		0.7273 ± 0.2371		11
		50		2.750 ± 0.1230		20
w1118;;repo-G4/+		5		0.5714 ± 0.2974		7
		30		1.700 ± 0.1638		20
		50		3.067 ± 0.1817		15
w1118;UAS-RelRNAi;repo-G4		5		0.5000 ± 0.1508		12
		30		1.700 ± 0.2333		10
		50		2.889 ± 0.2122		18
Figure S5C
w1118		5		0.3529 ± 0.1195		17
		30		0.7273 ± 0.2371		11
		50		2.750 ± 0.1230		20
w1118;elav-G4/+		5		0.3333 ± 0.2108		6
		30		1.500 ± 0.3589		12
		50		3.100 ± 0.1795		10
w1118;UAS-RelRNAi/elav-G4		5		0.5455 ± 0.2073		11
		30		2.000 ± 0.1961		13
		50		2.760 ± 0.1558		25
