# Supplementary material for: NF-κB Immunity in the Brain Determines Fly Lifespan in Healthy Aging and Age-Related Neurodegeneration
Source: Cell Rep. 2017 Apr 25;19(4):836–48. doi: 10.1016/j.celrep.2017.04.007 (PMC5413584; doi:10.1016/j.celrep.2017.04.007)
Supplement: Table S2. Genotypes and Quantification of Locomotor Activity in Each Figure, Related to Figures 2 and 4 [file mmc3.xlsx]

## Sheet: Sheet1
Table S2. Genotypes and quantification of locomotor activity in each figure.
Genotype		Age (days)		Climbing pass rate (%) (mean± SEM)		n		Total number of flies tested
Figure 2E
w1118		5		68.14 ± 2.913		12		252
		30		56.58 ± 6.067		6		95
		50		17.59 ± 4.641		8		107
Figure 4C
yw		5		61.46 ± 5.872		8		112
		30		52.17 ± 4.714		8		127
pirk		5		90.81 ± 1.822		5		127
		30		17.11 ± 5.321		8		138
trbd		5		62.06 ± 10.97		3		45
		30		16.55 ± 2.978		13		152
tg		5		84.84 ± 2.850		9		151
		30		8.027 ± 2.127		10		215
Figure 6E
w1118		5		68.14 ± 2.913		12		252
		30		56.58 ± 6.067		6		95
		50		17.59 ± 4.641		8		107
w1118;;repo-G4/+		5		77.14 ± 1.754		4		76
		30		64.80 ± 2.029		6		80
		50		12.83 ± 4.023		5		73
w1118;UAS-RelRNAi;repo-G4		5		63.78 ± 1.194		5		111
		30		45.95 ± 2.088		12		209
		50		33.45 ± 5.830		7		108
Figure 6G
w1118		50		17.59 ± 4.641		6		112
w1118;; repo-G4/+		50		12.83 ± 4.023		6		108
w1118; repo-G4; UAS-DreddRNAi		50		70 ± 7.071		6		115
w1118; UAS-DreddRNAi/+		50		25.833 ± 4.916		5		95
w1118; repo-G4; UAS-IMDRNAi		50		51.428 ± 6.900		6		112
w1118; UAS-IMDRNAi/+		50		16.875 ± 3.720		5		95
Figure S3C
w1118		5		64.44 ± 8.568		5		50
		30		58.67 ± 7.750		5		50
w1118; elav-G4/+		5		67.38 ± 6.544		5		50
		30		38.92 ± 6.651		5		50
w1118; elav-G4; UAS-Drc		5		65.32 ± 7.462		5		50
		30		15.44 ± 5.144		5		50
w1118; elav-G4; UAS-AttC		5		67.280 ± 6.454		5		50
		30		14.329 ± 4.532		5		50
w1118; elav-G4; UAS-CecA1		5		64.38 ± 7.237		5		50
		30		15.98 ± 3.576		5		50
Figure S3E
w1118		5		64.44 ± 8.568		5		50
		30		58.67 ± 7.750		5		50
w1118; repo-G4/+		5		77.14 ± 1.754		4		76
		30		64.80 ± 2.029		6		80
w1118; repo-G4; UAS-Drc		5		70.11 ± 6.780		5		50
		30		46.83 ± 6.844		5		50
w1118; repo-G4; UAS-AttC		5		67.39 ± 6.430		5		50
		30		44 ± 7.071		5		50
w1118; repo-G4; UAS-CecA1		5		69.348 ± 8.453		5		50
		30		46.54 ± 7.343		5		50
Figure S4A
UAS-RelRNAi/+;trbd		5		49.38 ± 3.207		6		77
		20		16.83 ± 3.105		5		78
repo-G4/+;trbd		5		47.43 ± 4.251		5		68
		20		30.05 ± 3.684		4		52
UAS-RelRNAi/repo-G4;trbd		5		62.10 ± 5.220		3		22
		20		49.40 ± 5.511		4		40
Figure S4D
UAS-RelRNAi/+;trbd		5		49.38 ± 3.207		6		77
		20		16.83 ± 3.105		5		78
elav-G4/+;;trbd		5		64.46 ± 5.492		3		34
		20		54.40 ± 7.223		4		37
elav-G4/+; UAS-RelRNAi/+; trbd		5		59.69 ± 2.863		3		43
		20		28.51 ± 4.125		8		79
Figure S6B
w1118 (2h)	non-injected	30		55.83 ± 4.916		8		80
	H20			57.50 ± 2.738		8		80
	Akh Lm 1mM			68.33 ± 2.582		8		80
	Akh Lm 0.1mM			57.50 ± 4.183		8		80
	Akh Sg 1mM			67.60 ± 4.183		8		80
	Akh Sg 0.1mM			62.50 ± 6.124		8		80
w1118 (24h)	non-injected	30		57.14 ± 2.673		8		80
	H20			56.67 ± 5.164		8		80
	Akh Lm 1mM			95.00 ± 5.000		8		80
	Akh Lm 0.1mM			75.00 ± 7.071		8		80
	Akh Sg 1mM			66.87 ± 4.581		8		80
	Akh Sg 0.1mM			68.12 ± 2.588		8		80
w1118 (48h)	non-injected	30		55.00 ± 5.000		8		80
	H20			57.86 ± 4.879		8		80
	Akh Lm 1mM			67.14 ± 4.879		8		80
	Akh Lm 0.1mM			65.71 ± 3.45		8		80
	Akh Sg 1mM			64.28 ± 5.345		8		80
	Akh Sg 0.1mM			65.00 ± 4.082		8		80
Figure S6C
w1118 5cm (2h)	non-injected	50		18.12 ± 5.303		8		80
	H20			13.12 ± 3.720		8		80
	Akh Lm 1mM			0.62 ± 1.768		8		80
	Akh Lm 0.1mM			1.25 ± 2.314		8		80
w1118 5cm (24h)	non-injected	50		19.37 ± 4.173		8		80
	H20			11.25 ± 3.535		8		80
	Akh Lm 1mM			10.00 ± 3.780		8		80
	Akh Lm 0.1mM			20.62 ± 3.204		8		80
w1118 5cm (48h)	non-injected	50		16.87 ± 2.588		8		80
	H20			13.12 ± 2.588		8		80
	Akh Lm 1mM			25.00 ± 3.780		8		80
	Akh Lm 0.1mM			21.25 ± 3.535		8		80
Figure S6D
w1118 2.5cm (2h)	non-injected	50		30.62 ± 4.173		8		80
	H20			25.62 ± 3.204		8		80
	Akh Lm 1mM			01.87 ± 2.588		8		80
	Akh Lm 0.1mM			02.50 ± 3.780		8		80
w1118 2.5cm (24h)	non-injected	50		33.12 ± 3.720		8		80
	H20			26.25 ± 3.535		8		80
	Akh Lm 1mM			38.75 ± 6.409		8		80
	Akh Lm 0.1mM			45.62 ± 7.289		8		80
w1118 2.5cm (48h)	non-injected	50		31.25 ± 3.535		8		80
	H20			23.75 ± 3.535		8		80
	Akh Lm 1mM			37.50 ± 5.976		8		80
	Akh Lm 0.1mM			50.00 ± 8.018		8		80
