# Supplementary material for: NF-κB Immunity in the Brain Determines Fly Lifespan in Healthy Aging and Age-Related Neurodegeneration
Source: Cell Rep. 2017 Apr 25;19(4):836–48. doi: 10.1016/j.celrep.2017.04.007 (PMC5413584; doi:10.1016/j.celrep.2017.04.007)
Supplement: Table S3. Statistical Analysis of Lifespan in the Respective Figures, Related to Figures 4, 5, and 6 [file mmc4.xlsx]

## Sheet: Sheet1
Table S3. Statistical analysis of lifespan in respective figures
Figure 4D			ChiSquare		p-value			Maximum Lifespan
Strain 1	LT50	(vs) Strain 2	Log Rank	Wilcoxon	Log Rank	Wilcoxon	LT 90
yw	51						61.5	62
trbd (cr)	29	yw	275.1	213.2	< 0.0001	< 0.0001	37	39
tg (cr)	36	yw	203.1	158.4	< 0.0001	< 0.0001	43	47
pirk (cr)	41	yw	114.9	86.51	< 0.0001	< 0.0001	51	57
trbd (gf)	30	trbd (cr)	4.965	2.103	0.0259	0.147	39	44
tg (gf)	36	tg (cr)	4.609	2.739	0.0318	0.0979	45	49
pirk (gf)	49	pirk (cr)	85.87	62.02	< 0.0001	< 0.0001	59	66
Figure 5A			ChiSquare		p-value			Maximum Lifespan
Strain 1	LT50	(vs) Strain 2	Log Rank	Wilcoxon	Log Rank	Wilcoxon	LT 90
yw	51						61.5	62
trbd	29	yw	275.1	213.2	< 0.0001	< 0.0001	37	39
repo-GAL4/UAS-RelRNAi; trbd	49	trbd	180.1	128.1	< 0.0001	< 0.0001	57	61
elav-GAL4/UAS-RelRNAi; trbd	42	trbd	91.06	46.99	< 0.0001	< 0.0001	55	65
repo-GAL4/+; trbd	29	trbd	1.096	0.3123	0.2952	0.5763	38	40
elav-GAL4/+; trbd	29	trbd	1.11	0.4191	0.3808	0.6502	37	42
UAS-RelRNAi/+; trbd	29	trbd	2.219	0.7363	0.1363	0.3908	38	42
Figure 6A			ChiSquare		p-value			Maximum Lifespan
Strain 1	LT50	(vs) Strain 2	Log Rank	Wilcoxon	Log Rank	Wilcoxon	LT 90
w1118	52						62	65
yw	51						61.5	62
w1118; relish(E20)	39	w1118	253.3	184.4	< 0.0001	< 0.0001	45.5	50
w1118; dredd(EP1214)	50	w1118	4.78	0.009645	0.0288	0.9218	65	73
yw; dredd(B118)	35.5	yw	170.3	146.7	< 0.0001	< 0.0001	43.5	59
Figure 6D			ChiSquare		p-value			Maximum Lifespan
Strain 1	LT50	(vs) Strain 2	Log Rank	Wilcoxon	Log Rank	Wilcoxon	LT 90
w1118	52						62	65
w1118; repo-GAL4; UAS-RelRNAi	84	w1118	300.6	235	< 0.0001	< 0.0001	95	106
w1118; elav-GAL4; UAS-RelRNAi	67	w1118	178.5	146.6	< 0.0001	< 0.0001	79	88
w1118; np1-GAL4; UAS-RelRNAi	60	w1118	62.75	28.71	< 0.0001	< 0.0001	77	86
w1118 (x) w1118; repo-GAL4	53	w1118	0.3791	3.285	0.5381	0.0699	63	70
w1118 (x) w1118; elav-GAL4	52	w1118	0.92	1.65	0.0463	0.6975	63	67
w1118 (x) w1118; np1-GAL4	55	w1118	41.36	29.67	< 0.0001	< 0.0001	65	59
w1118; UAS-RelRNAi	53	w1118	0.4789	0.11	0.4889	0.7401	56	64
Figure 6F			ChiSquare		p-value			Maximum Lifespan
Strain 1	LT50	(vs) Strain 2	Log Rank	Wilcoxon	Log Rank	Wilcoxon	LT 90
w1118	52						62	65
w1118; repo-GAL4; UAS-DreddRNAi	70	w1118	131.7	73.97	< 0.0001	< 0.0001	87	91
w1118; repo-GAL4; UAS-IMDRNAi	67	w1118	99.1	60.33	< 0.0001	< 0.0001	80	83
w1118; UAS-IMDRNAi	54	w1118	29.96	10.7	< 0.0001	0.0011	74	79
w1118; UAS-DreddRNAi	55	w1118	26.54	8.93	0.0334	0.1865	61	68
Figure S3B			ChiSquare		p-value			Maximum Lifespan
Strain 1	LT50	(vs) Strain 2	Log Rank	Wilcoxon	Log Rank	Wilcoxon	LT 90
w1118	52
w1118; elav-G4; UAS-Drc	44	w1118	26.86	34.06	< 0.0001	< 0.0001	56	58
w1118; elav-G4; UAS-AttC		w1118	77.01	82.73	< 0.0001	< 0.0001	52	56
							56	58
w1118; elav-G4; UAS-CecA1		w1118	38.87	43.87	< 0.0001	< 0.0001
Figure S3D			ChiSquare		p-value			Maximum Lifespan
Strain 1	LT50	(vs) Strain 2	Log Rank	Wilcoxon	Log Rank	Wilcoxon	LT 90
w1118	52						62	65
w1118; repo-G4; UAS-Drc	51	w1118	16.31	13.99	< 0.0001	0.0002	57	62
w1118; repo-G4; UAS-AttC	46	w1118	19.62	24.25	< 0.0001	< 0.0001	57	60
w1118; repo-G4; UAS-CecA1	45	w1118	33.28	35.1	< 0.0001	< 0.0001	56	58
Figure S3H			ChiSquare		p-value			Maximum Lifespan
Strain 1	LT50	(vs) Strain 2	Log Rank	Wilcoxon	Log Rank	Wilcoxon	LT 90
w1118	52						62	65
caspar	61	w1118	90.21	74.63	< 0.0001	< 0.0001	69	71
yw	51						61.5	62
rybp	51	yw	4.446	0.0582	0.035	0.8094	74	75
Figure S5E			ChiSquare		p-value			Maximum Lifespan
Strain 1	LT50	(vs) Strain 2	Log Rank	Wilcoxon	Log Rank	Wilcoxon	LT 90
w1118	51
w1118; repo-GAL4; UAS-DreddRNAi	85	w1118	107.5	68.09	< 0.0001	< 0.0001	83	85
w1118; repo-GAL4; UAS-IMDRNAi	74	w1118	99.45	69.84	< 0.0001	< 0.0001	80	83
w1118; repo-GAL4; UAS-RelRNAi	74	w1118	152.9	120.4	< 0.0001	< 0.0001	96	107
