# Supplementary material for: NF-κB Immunity in the Brain Determines Fly Lifespan in Healthy Aging and Age-Related Neurodegeneration
Source: Cell Rep. 2017 Apr 25;19(4):836–48. doi: 10.1016/j.celrep.2017.04.007 (PMC5413584; doi:10.1016/j.celrep.2017.04.007)
Supplement: Table S4. Statistical Analysis of Neurodegeneration in the Respective Figures, Related to Figure 6 [file mmc5.xlsx]

## Sheet: Sheet1
Table S4. Statistical analysis of neurodegeneration in respective figures
Figure 2D
One-way analysis of variance
P value < 0.0001
P value summary ***
Are means signif. different? (P < 0.05) Yes
Number of groups 3
F 85.36
R square 0.7914
Bartlett's test for equal variances
Bartlett's statistic (corrected) 3.021
P value 0.2207
P value summary ns
Do the variances differ signif. (P < 0.05) No
ANOVA Table SS df MS
Treatment (between columns) 60.00 2 30.00
Residual (within columns) 15.81 45 0.3514
Total 75.81 47
Tukey's Multiple Comparison Test	Mean Diff.	q	Significant? P < 0.05?	Summary	95% CI of diff
5 days vs 30 days	-0.3743	2.308	No	ns	-0.9309 to 0.1822
5 days vs 50 days	-2.397	17.33	Yes	***	-2.872 to -1.923
30 days vs 50 days	-2.023	12.85	Yes	***	-2.563 to -1.483
Figure 3C
Two-way ANOVA
Source of Variation	% of total variation	P value
Interaction	3.81	0.1093
Column factor	3.5	0.135
Row factor	21.75	< 0.0001
Source of Variation	P value summary	Significant?
Interaction	ns	No
Column factor	ns	No
Row factor	***	Yes
Source of Variation	Df	Sum-of-squares	Mean square	F
Interaction	3	3.473	1.158	2.061
Column factor	3	3.187	1.062	1.891
Row factor	1	19.81	19.81	35.26
Residual	115	64.6	0.5618
Number of missing values	133
Bonferroni posttests
w1118 vs POSH(EP2248)
Row factor	w1118	POSH(EP2248)	Difference	95% CI of diff.
5 days	0.3529	0.4688	0.1158	-0.4881 to 0.7197
30 days	0.7273	1.467	0.7394	-0.05936 to 1.538
Row factor	Difference	t	P value	Summary
5 days	0.1158	0.5148	P > 0.05	ns
30 days	0.7394	2.485	P < 0.05	*
w1118 vs CYLD
Row factor	w1118	CYLD	Difference	95% CI of diff.
5 days	0.3529	0.25	-0.1029	-0.9657 to 0.7598
30 days	0.7273	1.632	0.9043	0.1420 to 1.667
Row factor	Difference	t	P value	Summary
5 days	-0.1029	0.3203	P > 0.05	ns
30 days	0.9043	3.185	P<0.01	**
w1118 vs caspar
Row factor	w1118	caspar	Difference	95% CI of diff.
5 days	0.3529	0.3333	-0.01961	-0.8491 to 0.8099
30 days	0.7273	1.083	0.3561	-0.4839 to 1.196
Row factor	Difference	t	P value	Summary
5 days	-0.01961	0.06346	P > 0.05	ns
30 days	0.3561	1.138	P > 0.05	ns
Figure 3D
Two-way ANOVA
Source of Variation	% of total variation	P value
Interaction	10.61	< 0.0001
Column factor	2.54	0.177
Row factor	33.8	< 0.0001
Source of Variation	P value summary	Significant?
Interaction	***	Yes
Column factor	ns	No
Row factor	***	Yes
Source of Variation	Df	Sum-of-squares	Mean square	F
Interaction	4	15.02	3.755	6.702
Column factor	4	3.594	0.8984	1.604
Row factor	1	47.83	47.83	85.38
Residual	134	75.07	0.5602
Number of missing values	226
Bonferroni posttests
yw vs pirk(EY00723)
Row factor	yw	pirk(EY00723)	Difference	95% CI of diff.
5 days	0.6154	0.1818	-0.4336	-1.285 to 0.4183
30 days	1.125	2.286	1.161	0.2184 to 2.103
Row factor	Difference	t	P value	Summary
5 days	-0.4336	1.414	P > 0.05	ns
30 days	1.161	3.422	P<0.01	**
yw vs trbd1
Row factor	yw	trbd1	Difference	95% CI of diff.
5 days	0.6154	0.2	-0.4154	-1.203 to 0.3726
30 days	1.125	2.541	1.416	0.7934 to 2.038
Row factor	Difference	t	P value	Summary
5 days	-0.4154	1.465	P > 0.05	ns
30 days	1.416	6.321	P<0.001	***
yw vs Tg(EY05203)
Row factor	yw	TgEY05203	Difference	95% CI of diff.
5 days	0.6154	0.6	-0.01538	-0.8900 to 0.8593
30 days	1.125	2	0.875	-0.02540 to 1.775
Row factor	Difference	t	P value	Summary
5 days	-0.01538	0.04887	P > 0.05	ns
30 days	0.875	2.7	P < 0.05	*
yw vs RYBP
Row factor	yw	RYBP	Difference	95% CI of diff.
5 days	0.6154	0.75	0.1346	-1.054 to 1.324
30 days	1.125	1.261	0.1359	-0.5411 to 0.8128
Row factor	Difference	t	P value	Summary
5 days	0.1346	0.3146	P > 0.05	ns
30 days	0.1359	0.5576	P > 0.05	ns
Figure 5D
Two-way ANOVA
Source of Variation	% of total variation	P value
Interaction	5.56	0.0131
Column factor	4.23	0.035
Row factor	53.17	< 0.0001
Source of Variation	P value summary	Significant?
Interaction	*	Yes
Column factor	*	Yes
Row factor	***	Yes
Source of Variation	Df	Sum-of-squares	Mean square	F
Interaction	2	5.301	2.651	4.655
Column factor	2	4.031	2.015	3.539
Row factor	1	50.69	50.69	89.01
Residual	62	35.31	0.5695
Number of missing values	76
Bonferroni posttests
No Driver vs repo-G4
Row factor	No Driver	repo-G4	Difference	95% CI of diff.
5 days	0.4286	0.8571	0.4286	-0.6091 to 1.466
20 days	3.125	3.176	0.05147	-0.5640 to 0.6669
Row factor	Difference	t	P value	Summary
5 days	0.4286	1.063	P > 0.05	ns
20 days	0.05147	0.2152	P > 0.05	ns
No Driver vs repo-G4;UAS-RelRNAi
Row factor	No Driver	repo-G4;UAS-RelRNAi	Difference	95% CI of diff.
5 days	0.4286	0.75	0.3214	-0.8954 to 1.538
20 days	3.125	1.889	-1.236	-1.995 to -0.4773
Row factor	Difference	t	P value	Summary
5 days	0.3214	0.6796	P > 0.05	ns
20 days	-1.236	4.191	P<0.001	***
repo-G4 vs repo-G4;UAS-RelRNAi
Row factor	repo-G4	repo-G4;UAS-RelRNAi	Difference	95% CI of diff.
5 days	0.8571	0.75	-0.1071	-1.324 to 1.110
20 days	3.176	1.889	-1.288	-2.088 to -0.4873
Row factor	Difference	t	P value	Summary
5 days	-0.1071	0.2265	P > 0.05	ns
20 days	-1.288	4.139	P<0.001	***
Figure 6C
Two-way ANOVA
Source of Variation	% of total variation	P value
Interaction	0.72	0.6241
Column factor	5.92	0.0235
Row factor	11.94	0.0001
Source of Variation	P value summary	Significant?
Interaction	ns	No
Column factor	*	Yes
Row factor	***	Yes
Source of Variation	Df	Sum-of-squares	Mean square	F
Interaction	2	0.5088	0.2544	0.4736
Column factor	2	4.175	2.088	3.886
Row factor	1	8.427	8.427	15.69
Residual	107	57.48	0.5372
Number of missing values	127
Bonferroni posttests
w1118 vs Dredd(EP1214)
Row factor	w1118	Dredd(EP1214)	Difference	95% CI of diff.
5 days	0.3529	0.4444	0.0915	-0.4850 to 0.6680
30 days	0.8	1.267	0.4667	-0.4949 to 1.428
Row factor	Difference	t	P value	Summary
5 days	0.0915	0.4032	P > 0.05	ns
30 days	0.4667	1.233	P > 0.05	ns
w1118 vs rel(E20)
Row factor	w1118	rel(E20)	Difference	95% CI of diff.
5 days	0.3529	0.775	0.4221	-0.1171 to 0.9612
30 days	0.8	1.556	0.7556	-0.2831 to 1.794
Row factor	Difference	t	P value	Summary
5 days	0.4221	1.989	P > 0.05	ns
30 days	0.7556	1.848	P > 0.05	ns
Two-way ANOVA
Source of Variation	% of total variation	P value
Interaction	6.53	0.0363
Column factor	0.33	0.6272
Row factor	33.04	< 0.0001
Source of Variation	P value summary	Significant?
Interaction	*	Yes
Column factor	ns	No
Row factor	***	Yes
Source of Variation	Df	Sum-of-squares	Mean square	F
Interaction	1	1.824	1.824	4.669
Column factor	1	0.09353	0.09353	0.2394
Row factor	1	9.236	9.236	23.64
Residual	43	16.8	0.3907
Number of missing values	17
Bonferroni posttests
yw vs Dredd(B118)
Row factor	yw	Dredd(B118)	Difference	95% CI of diff.
5 days	0.6154	0.3	-0.3154	-0.9261 to 0.2953
30 days	1.125	1.625	0.5	-0.1287 to 1.129
Row factor	Difference	t	P value	Summary
5 days	-0.3154	1.2	P > 0.05	ns
30 days	0.5	1.847	P > 0.05	ns
Figure S2C
Two-way ANOVA
Source of Variation	% of total variation	P value
Interaction	7.99	0.0286
Column factor	4.04	0.1962
Row factor	12	0.0003
Source of Variation	P value summary	Significant?
Interaction	*	Yes
Column factor	ns	No
Row factor	***	Yes
Source of Variation	Df	Sum-of-squares	Mean square	F
Interaction	3	6.798	2.266	3.157
Column factor	3	3.434	1.145	1.595
Row factor	1	10.2	10.2	14.22
Residual	90	64.6	0.7178
Number of missing values	126
Bonferroni posttests
w1118 vs POSH(EP2248)
Row factor	w1118	POSH(EP2248)	Difference	95% CI of diff.
5 days	0.8	0.375	-0.425	-1.426 to 0.5757
20 days	1.429	2	0.5714	-0.2419 to 1.385
Row factor	Difference	t	P value	Summary
5 days	-0.425	1.146	P > 0.05	ns
20 days	0.5714	1.895	P > 0.05	ns
w1118 vs CYLD
Row factor	w1118	CYLD	Difference	95% CI of diff.
5 days	0.8	0.8333	0.03333	-0.8519 to 0.9186
20 days	1.429	0.8571	-0.5714	-1.537 to 0.3944
Row factor	Difference	t	P value	Summary
5 days	0.03333	0.1016	P > 0.05	ns
20 days	-0.5714	1.596	P > 0.05	ns
w1118 vs caspar
Row factor	w1118	caspar	Difference	95% CI of diff.
5 days	0.8	1.143	0.3429	-0.7034 to 1.389
20 days	1.429	1.7	0.2714	-0.5706 to 1.113
Row factor	Difference	t	P value	Summary
5 days	0.3429	0.8841	P > 0.05	ns
20 days	0.2714	0.8697	P > 0.05	ns
Figure S2D
Two-way ANOVA
Source of Variation	% of total variation	P value
Interaction	8.43	< 0.0001
Column factor	7.47	< 0.0001
Row factor	53.92	< 0.0001
Source of Variation	P value summary	Significant?
Interaction	***	Yes
Column factor	***	Yes
Row factor	***	Yes
Source of Variation	Df	Sum-of-squares	Mean square	F
Interaction	4	18.5	4.626	8.023
Column factor	4	16.39	4.099	7.109
Row factor	1	118.4	118.4	205.4
Residual	115	66.3	0.5765
Number of missing values	295
Bonferroni posttests
yw vs pirk(EY00723)
Row factor	yw	pirk(EY00723)	Difference	95% CI of diff.
5 days	0.2667	0.4	0.1333	-0.7301 to 0.9968
20 days	1.643	2.5	0.8571	0.04124 to 1.673
Row factor	Difference	t	P value	Summary
5 days	0.1333	0.4301	P > 0.05	ns
20 days	0.8571	2.926	P<0.01	**
yw vs trbd1
Row factor	yw	trbd1	Difference	95% CI of diff.
5 days	0.2667	0.2	-0.06667	-1.159 to 1.026
20 days	1.643	3.167	1.524	0.8315 to 2.216
Row factor	Difference	t	P value	Summary
5 days	-0.06667	0.17	P > 0.05	ns
20 days	1.524	6.131	P<0.001	***
yw vs Tg(EY05203)
Row factor	yw	Tg(EY05203)	Difference	95% CI of diff.
5 days	0.2667	0.3	0.03333	-0.8301 to 0.8968
20 days	1.643	4	2.357	1.580 to 3.134
Row factor	Difference	t	P value	Summary
5 days	0.03333	0.1075	P > 0.05	ns
20 days	2.357	8.452	P<0.001	***
yw vs RYBP
Row factor	yw	RYBP	Difference	95% CI of diff.
5 days	0.2667	0.4	0.1333	-0.9589 to 1.226
20 days	1.643	1.778	0.1349	-0.6420 to 0.9118
Row factor	Difference	t	P value	Summary
5 days	0.1333	0.3401	P > 0.05	ns
20 days	0.1349	0.4838	P > 0.05	ns
Figure S2F
Two-way ANOVA
Source of Variation	% of total variation	P value
Interaction	0.06	0.8101
Column factor	0.15	0.7006
Row factor	23.06	< 0.0001
Source of Variation	P value summary	Significant?
Interaction	ns	No
Column factor	ns	No
Row factor	***	Yes
Source of Variation	Df	Sum-of-squares	Mean square	F
Interaction	1	0.03532	0.03532	0.05817
Column factor	1	0.0905	0.0905	0.149
Row factor	1	13.69	13.69	22.54
Residual	75	45.55	0.6073
Number of missing values	45
Bonferroni posttests
w1118 vs PGRP-LBΔ
Row factor	w1118	PGRP-LBΔ	Difference	95% CI of diff.
5 days	0.5161	0.5455	0.02933	-0.5962 to 0.6549
20 days	1.429	1.556	0.127	-0.5560 to 0.8100
Row factor	Difference	t	P value	Summary
5 days	0.02933	0.1072	P > 0.05	ns
20 days	0.127	0.4253	P > 0.05	ns
Figure S4C
Two-way ANOVA
Source of Variation	% of total variation	P value
Interaction	1.71	0.1276
Column factor	1.03	0.2851
Row factor	64.41	< 0.0001
Source of Variation	P value summary	Significant?
Interaction	ns	No
Column factor	ns	No
Row factor	***	Yes
Source of Variation	Df	Sum-of-squares	Mean square	F
Interaction	2	2.125	1.062	2.112
Column factor	2	1.282	0.6412	1.275
Row factor	1	79.9	79.9	158.8
Residual	81	40.75	0.503
Number of missing values	63
Bonferroni posttests
No Driver vs elav-G4
Row factor	No Driver	elav-G4	Difference	95% CI of diff.
5 days	0.4286	0.8333	0.4048	-0.6033 to 1.413
20 days	3.125	3	-0.125	-0.8070 to 0.5570
Row factor	Difference	t	P value	Summary
5 days	0.4048	1.026	P > 0.05	ns
20 days	-0.125	0.4682	P > 0.05	ns
No Driver vs elav-G4;UAS-RelRNAi
Row factor	No Driver	elav-G4;UAS-RelRNAi	Difference	95% CI of diff.
5 days	0.4286	0.6667	0.2381	-0.5913 to 1.067
20 days	3.125	2.48	-0.645	-1.163 to -0.1272
Row factor	Difference	t	P value	Summary
5 days	0.2381	0.7334	P > 0.05	ns
20 days	-0.645	3.182	P<0.01	**
elav-G4 vs elav-G4;UAS-RelRNAi
Row factor	elav-G4	elav-G4;UAS-RelRNAi	Difference	95% CI of diff.
5 days	0.8333	0.6667	-0.1667	-1.042 to 0.7086
20 days	3	2.48	-0.52	-1.198 to 0.1580
Row factor	Difference	t	P value	Summary
5 days	-0.1667	0.4865	P > 0.05	ns
20 days	-0.52	1.959	P > 0.05	ns
