# Supplementary material for: NF-κB Immunity in the Brain Determines Fly Lifespan in Healthy Aging and Age-Related Neurodegeneration
Source: Cell Rep. 2017 Apr 25;19(4):836–48. doi: 10.1016/j.celrep.2017.04.007 (PMC5413584; doi:10.1016/j.celrep.2017.04.007)
Supplement: Table S5. Statistical Analysis of Locomotor Activity in the Respective Figures, Related to Figure 6 [file mmc6.xlsx]

## Sheet: Sheet1
Table S5. Statistical analysis of locomotor activity in respective figures
Figure 2E
One-way analysis of variance
P value	< 0.0001
P value summary	***
Are means signif. different? (P < 0.05)	Yes
Number of groups	3
F	42.28
R square	0.7862
Bartlett's test for equal variances
Bartlett's statistic (corrected)	1.151
P value	0.5624
P value summary	ns
Do the variances differ signif. (P < 0.05)	No
ANOVA Table	SS	df	MS
Treatment (between columns)	12611	2	6306
Residual (within columns)	3430	23	149.1
Total	16042	25
Tukey's Multiple Comparison Test	Mean Diff.	q	Significant? P < 0.05?	Summary	95% CI of diff
5 days vs 30 days	11.57	2.678	No	ns	-3.735 to 26.87
5 days vs 50 days	50.55	12.82	Yes	***	36.58 to 64.52
30 days vs 50 days	38.98	8.359	Yes	***	22.46 to 55.51
Figure 4C
Two-way ANOVA
Source of Variation	% of total variation	P value
Interaction	17.77	< 0.0001
Column factor	4.49	0.0015
Row factor	63.47	< 0.0001
Source of Variation	P value summary	Significant?
Interaction	***	Yes
Column factor	**	Yes
Row factor	***	Yes
Source of Variation	Df	Sum-of-squares	Mean square	F
Interaction	3	9865	3288	23.24
Column factor	3	2490	830	5.865
Row factor	1	35229	35229	249
Residual	56	7924	141.5
Number of missing values	40
Bonferroni posttests
yw vs pirk(EY00723)
Row factor	yw	pirk(EY00723)	Difference	95% CI of diff.
5 days	61.46	90.81	29.35	10.80 to 47.90
30 days	52.17	17.11	-35.06	-51.33 to -18.79
Row factor	Difference	t	P value	Summary
5 days	29.35	4.327	P<0.001	***
30 days	-35.06	5.894	P<0.001	***
yw vs trbd1
Row factor	yw	trbd1	Difference	95% CI of diff.
5 days	61.46	62.06	0.5955	-21.43 to 22.62
30 days	52.17	16.55	-35.61	-50.24 to -20.99
Row factor	Difference	t	P value	Summary
5 days	0.5955	0.07394	P > 0.05	ns
30 days	-35.61	6.663	P<0.001	***
yw vs Tg(EY05203)
Row factor	yw	Tg(EY05203)	Difference	95% CI of diff.
5 days	61.46	84.84	23.38	7.566 to 39.19
30 days	52.17	8.027	-44.14	-59.58 to -28.71
Row factor	Difference	t	P value	Summary
5 days	23.38	4.044	P<0.001	***
30 days	-44.14	7.823	P<0.001	***
Figure 6E
Two-way ANOVA
Source of Variation	% of total variation	P value
Interaction	9.15	0.0001
Column factor	0.62	0.388
Row factor	72.1	< 0.0001
Source of Variation	P value summary	Significant?
Interaction	***	Yes
Column factor	ns	No
Row factor	***	Yes
Source of Variation	Df	Sum-of-squares	Mean square	F
Interaction	4	3000	750	7.063
Column factor	2	204.5	102.2	0.9629
Row factor	2	23643	11822	111.3
Residual	56	5946	106.2
Number of missing values	43
Bonferroni posttests
w1118 vs w1118;Repo-G4/+
Row factor	w1118	w1118;Repo-G4/+	Difference	95% CI of diff.
5 days	68.14	77.14	8.993	-7.279 to 25.27
30 days	56.58	64.8	8.222	-8.051 to 24.49
50 days	17.59	12.83	-4.77	-20.84 to 11.30
Row factor	Difference	t	P value	Summary
5 days	8.993	1.512	P > 0.05	ns
30 days	8.222	1.382	P > 0.05	ns
50 days	-4.77	0.8119	P > 0.05	ns
w1118 vs w1118;Repo-G4/UAS-RelishRNAi
Row factor	w1118	w1118;Repo-G4/UAS-RelishRNAi	Difference	95% CI of diff.
5 days	68.14	63.78	-4.369	-19.37 to 10.63
30 days	56.58	45.95	-10.63	-24.73 to 3.460
50 days	17.59	33.45	15.86	1.272 to 30.45
Row factor	Difference	t	P value	Summary
5 days	-4.369	0.7965	P > 0.05	ns
30 days	-10.63	2.064	P > 0.05	ns
50 days	15.86	2.974	P < 0.05	*
w1118;Repo-G4/+ vs w1118;Repo-G4/UAS-RelishRNAi
Row factor	w1118;Repo-G4/+	w1118;Repo-G4/UAS-RelishRNAi	Difference	95% CI of diff.
5 days	77.14	63.78	-13.36	-32.27 to 5.545
30 days	64.8	45.95	-18.85	-32.95 to -4.762
50 days	12.83	33.45	20.63	4.125 to 37.13
Row factor	Difference	t	P value	Summary
5 days	-13.36	1.933	P > 0.05	ns
30 days	-18.85	3.66	P<0.01	**
50 days	20.63	3.419	P<0.01	**
Figure 6G
One-way analysis of variance for IMD
P value	< 0.0001
P value summary	****
Are means signif. different? (P < 0.05)	Yes
Number of groups	4
F	56.7
R square	0.9091
ANOVA Table	SS	df	MS
Treatment (between columns)	5849	3	1950
Residual (within columns)	584.6	17	34.39
Total	6434	20
Tukey's Multiple Comparison Test	Mean Diff.	Significant? P < 0.05?	Summary	95% CI of diff
w1118 vs. w1118;Repo-G4/+	4.777	No	ns	-8.833 to 18.39
w1118 vs. w1118; UAS-IMDRNAi	0.7166	No	ns	-10.57 to 12.00
w1118 vs. w1118 ; repo-GAL4 ; UAS-IMDRNAi	-33.84	Yes	****	-45.34 to -22.33
Figure 6G
One-way analysis of variance for Dredd
P value	< 0.0001
P value summary	***
Are means signif. different? (P < 0.05)	Yes
Number of groups	3
F	89.9
R square	0.9473
ANOVA Table	SS	df	MS
Treatment (between columns)	11198	3	3733
Residual (within columns)	622.8	15	41.52
Total	11821	18
Tukey's Multiple Comparison Test	Mean Diff.	Significant? P < 0.05?	Summary	95% CI of diff
w1118 vs. w1118;Repo-G4/+	4.777	No	ns	-10.39 to 19.94
w1118 vs. w1118; UAS-DreddRNAi	-8.242	No	ns	-21.37 to 4.890
w1118 vs. w1118 ; repo-GAL4 ; UAS-DreddRNAi	-52.41	Yes	****	-65.22 to -39.59
Figure S3C
Two-way ANOVA
Source of Variation	% of total variation	P value
Interaction	14.92	< 0.0001
Column factor	14.12	< 0.0001
Row factor	64.2	< 0.0001
Source of Variation	P value summary	Significant?
Interaction	***	Yes
Column factor	***	Yes
Row factor	***	Yes
Source of Variation	Df	Sum-of-squares	Mean square	F
Interaction	4	4281	1070	24.26
Column factor	4	4052	1013	22.96
Row factor	1	18425	18425	417.7
Residual	44	1941	44.11
Number of missing values	6
Bonferroni posttests
w1118 vs w1118;elav-G4/+
Row factor	w1118	w1118;elav-G4/+	Difference	95% CI of diff.
5 days	64.44	67.39	2.949	-8.064 to 13.96
30 days	58.67	38.92	-19.75	-30.76 to -8.735
Row factor	Difference	t	P value	Summary
5 days	2.949	0.7691	P > 0.05	ns
30 days	-19.75	5.15	P<0.001	***
w1118 vs UAS-Drosocin (x) elavG4
Row factor	w1118	UAS-Drosocin (x) elavG4	Difference	95% CI of diff.
5 days	64.44	65.32	0.88	-10.67 to 12.43
30 days	58.67	15.45	-43.23	-54.78 to -31.67
Row factor	Difference	t	P value	Summary
5 days	0.88	0.2188	P > 0.05	ns
30 days	-43.23	10.75	P<0.001	***
w1118 vs UAS-AttacinC (x) elavG4
Row factor	w1118	UAS-AttacinC (x) elavG4	Difference	95% CI of diff.
5 days	64.44	67.28	2.84	-8.711 to 14.39
30 days	58.67	14.33	-44.34	-55.89 to -32.79
Row factor	Difference	t	P value	Summary
5 days	2.84	0.7062	P > 0.05	ns
30 days	-44.34	11.03	P<0.001	***
w1118 vs UAS-CecropinA1 (x) elavG4
Row factor	w1118	UAS-CecropinA1 (x) elavG4	Difference	95% CI of diff.
5 days	64.44	64.38	-0.06001	-11.61 to 11.49
30 days	58.67	15.99	-42.68	-54.23 to -31.13
Row factor	Difference	t	P value	Summary
5 days	-0.06001	0.01492	P > 0.05	ns
30 days	-42.68	10.61	P<0.001	***
w1118;elav-G4/+ vs UAS-Drosocin (x) elavG4
Row factor	w1118;elav-G4/+	UAS-Drosocin (x) elavG4	Difference	95% CI of diff.
5 days	67.39	65.32	-2.069	-13.62 to 9.482
30 days	38.92	15.45	-23.48	-35.03 to -11.93
Row factor	Difference	t	P value	Summary
5 days	-2.069	0.5144	P > 0.05	ns
30 days	-23.48	5.838	P<0.001	***
w1118;elav-G4/+ vs UAS-AttacinC (x) elavG4
Row factor	w1118;elav-G4/+	UAS-AttacinC (x) elavG4	Difference	95% CI of diff.
5 days	67.39	67.28	-0.1089	-11.66 to 11.44
30 days	38.92	14.33	-24.59	-36.14 to -13.04
Row factor	Difference	t	P value	Summary
5 days	-0.1089	0.02707	P > 0.05	ns
30 days	-24.59	6.115	P<0.001	***
w1118;elav-G4/+ vs UAS-CecropinA1 (x) elavG4
Row factor	w1118;elav-G4/+	UAS-CecropinA1 (x) elavG4	Difference	95% CI of diff.
5 days	67.39	64.38	-3.009	-14.56 to 8.542
30 days	38.92	15.99	-22.94	-34.49 to -11.39
Row factor	Difference	t	P value	Summary
5 days	-3.009	0.7482	P > 0.05	ns
30 days	-22.94	5.703	P<0.001	***
Figure S3E
Two-way ANOVA
Source of Variation	% of total variation	P value
Interaction	8.21	0.0171
Column factor	18.09	0.0001
Row factor	48.33	< 0.0001
Source of Variation	P value summary	Significant?
Interaction	*	Yes
Column factor	***	Yes
Row factor	***	Yes
Source of Variation	Df	Sum-of-squares	Mean square	F
Interaction	4	668	167	3.395
Column factor	4	1472	368.1	7.484
Row factor	1	3934	3934	79.98
Residual	42	2066	49.19
Number of missing values	8
Bonferroni posttests
w1118 vs w1118;Repo-G4/+
Row factor	w1118	w1118;Repo-G4/+	Difference	95% CI of diff.
5 days	64.44	77.14	12.7	-0.3354 to 25.73
30 days	58.67	64.8	6.132	-5.526 to 17.79
Row factor	Difference	t	P value	Summary
5 days	12.7	2.805	P < 0.05	*
30 days	6.132	1.514	P > 0.05	ns
w1118 vs UAS-Drosocin (x) repoG4
Row factor	w1118	UAS-Drosocin (x) repoG4	Difference	95% CI of diff.
5 days	64.44	70.11	5.67	-6.557 to 17.90
30 days	58.67	46.83	-11.84	-24.07 to 0.3867
Row factor	Difference	t	P value	Summary
5 days	5.67	1.335	P > 0.05	ns
30 days	-11.84	2.788	P < 0.05	*
w1118 vs UAS-AttacinC (x) repoG4
Row factor	w1118	UAS-AttacinC (x) repoG4	Difference	95% CI of diff.
5 days	64.44	67.39	2.95	-9.277 to 15.18
30 days	58.67	44	-14.67	-26.90 to -2.443
Row factor	Difference	t	P value	Summary
5 days	2.95	0.6946	P > 0.05	ns
30 days	-14.67	3.454	P<0.01	**
w1118 vs UAS-CecropinA1 (x) repoG4
Row factor	w1118	UAS-CecropinA1 (x) repoG4	Difference	95% CI of diff.
5 days	64.44	69.35	4.908	-7.319 to 17.13
30 days	58.67	46.54	-12.13	-24.36 to 0.09668
Row factor	Difference	t	P value	Summary
5 days	4.908	1.156	P > 0.05	ns
30 days	-12.13	2.856	P < 0.05	*
w1118;Repo-G4/+ vs UAS-Drosocin (x) repoG4
Row factor	w1118;Repo-G4/+	UAS-Drosocin (x) repoG4	Difference	95% CI of diff.
5 days	77.14	70.11	-7.028	-20.57 to 6.517
30 days	64.8	46.83	-17.97	-30.20 to -5.745
Row factor	Difference	t	P value	Summary
5 days	-7.028	1.494	P > 0.05	ns
30 days	-17.97	4.232	P<0.001	***
w1118;Repo-G4/+ vs UAS-AttacinC (x) repoG4
Row factor	w1118;Repo-G4/+	UAS-AttacinC (x) repoG4	Difference	95% CI of diff.
5 days	77.14	67.39	-9.748	-23.29 to 3.797
30 days	64.8	44	-20.8	-33.03 to -8.575
Row factor	Difference	t	P value	Summary
5 days	-9.748	2.072	P > 0.05	ns
30 days	-20.8	4.898	P<0.001	***
w1118;Repo-G4/+ vs UAS-CecropinA1 (x) repoG4
Row factor	w1118;Repo-G4/+	UAS-CecropinA1 (x) repoG4	Difference	95% CI of diff.
5 days	77.14	69.35	-7.791	-21.34 to 5.754
30 days	64.8	46.54	-18.26	-30.49 to -6.035
Row factor	Difference	t	P value	Summary
5 days	-7.791	1.656	P > 0.05	ns
30 days	-18.26	4.3	P<0.001	***
Figure S4A
Two-way ANOVA
Source of Variation	% of total variation	P value
Interaction	6.41	0.0651
Column factor	33.09	< 0.0001
Row factor	38.91	< 0.0001
Source of Variation	P value summary	Significant?
Interaction	ns	No
Column factor	***	Yes
Row factor	***	Yes
Source of Variation	Df	Sum-of-squares	Mean square	F
Interaction	2	461.5	230.8	3.119
Column factor	2	2382	1191	16.1
Row factor	1	2801	2801	37.87
Residual	21	1553	73.97
Number of missing values	9
Bonferroni posttests
No Driver vs repo-G4
Row factor	No Driver	repo-G4	Difference	95% CI of diff.
5 days	49.38	47.43	-1.944	-16.17 to 12.28
20 days	16.83	30.05	13.22	-2.544 to 28.98
Row factor	Difference	t	P value	Summary
5 days	-1.944	0.3733	P > 0.05	ns
20 days	13.22	2.291	P > 0.05	ns
No Driver vs repo-G4;UAS-RelRNAi
Row factor	No Driver	repo-G4;UAS-RelRNAi	Difference	95% CI of diff.
5 days	49.38	62.1	12.72	-3.897 to 29.33
20 days	16.83	49.4	32.57	16.81 to 48.33
Row factor	Difference	t	P value	Summary
5 days	12.72	2.091	P > 0.05	ns
20 days	32.57	5.645	P<0.001	***
repo-G4 vs repo-G4;UAS-RelRNAi
Row factor	repo-G4	repo-G4;UAS-RelRNAi	Difference	95% CI of diff.
5 days	47.43	62.1	14.66	-2.498 to 31.82
20 days	30.05	49.4	19.36	2.742 to 35.97
Row factor	Difference	t	P value	Summary
5 days	14.66	2.334	P > 0.05	ns
20 days	19.36	3.183	P<0.01	**
Figure S4D
Two-way ANOVA
Source of Variation	% of total variation	P value
Interaction	6.89	0.052
Column factor	30.3	< 0.0001
Row factor	39.31	< 0.0001
Source of Variation	P value summary	Significant?
Interaction	ns	No
Column factor	***	Yes
Row factor	***	Yes
Source of Variation	Df	Sum-of-squares	Mean square	F
Interaction	2	677.3	338.6	3.372
Column factor	2	2980	1490	14.83
Row factor	1	3866	3866	38.49
Residual	23	2310	100.4
Number of missing values	19
Bonferroni posttests
No Driver vs elav-G4
Row factor	No Driver	elav-G4	Difference	95% CI of diff.
5 days	49.38	64.46	15.08	-4.121 to 34.29
20 days	16.83	54.4	37.57	19.35 to 55.79
Row factor	Difference	t	P value	Summary
5 days	15.08	2.128	P > 0.05	ns
20 days	37.57	5.589	P<0.001	***
No Driver vs elav-G4;UAS-RelRNAi
Row factor	No Driver	elav-G4;UAS-RelRNAi	Difference	95% CI of diff.
5 days	49.38	59.69	10.31	-8.890 to 29.52
20 days	16.83	28.51	11.68	-3.803 to 27.16
Row factor	Difference	t	P value	Summary
5 days	10.31	1.455	P > 0.05	ns
20 days	11.68	2.044	P > 0.05	ns
elav-G4 vs elav-G4;UAS-RelRNAi
Row factor	elav-G4	elav-G4;UAS-RelRNAi	Difference	95% CI of diff.
5 days	64.46	59.69	-4.769	-26.94 to 17.40
20 days	54.4	28.51	-25.89	-42.52 to -9.262
Row factor	Difference	t	P value	Summary
5 days	-4.769	0.5828	P > 0.05	ns
20 days	-25.89	4.219	P<0.001	***
Figure S6B
Two-way ANOVA
Source of Variation	% of total variation	P value	P value summary	Significant?
Interaction	23.24	< 0.0001	****	Yes
Column factor	13.26	< 0.0001	****	Yes
Row factor	45.65	< 0.0001	****	Yes
ANOVA table	SS	DF	MS	F (DFn, DFd)	P value
Interaction	3437	10	343.7	F (10, 126) = 16.41	P < 0.0001
Row Factor	1961	2	980.4	F (2, 126) = 46.80	P < 0.0001
Column Factor	6751	5	1350	F (5, 126) = 64.45	P < 0.0001
Residual	2639	126	20.95
Number of missing values	0
Bonferroni's multiple comparisons test	Mean Diff.	95% CI of diff.	Significant?	Summary
2h
Non-injected vs. H2O injected	-1.67	-7.655 to 4.315	No	ns
Non-injected vs. Akh II Lm 1mM injected	-12.5	-18.49 to -6.515	Yes	****
Non-injected vs. Akh II Lm 0,1mM injected	-1.67	-7.655 to 4.315	No	ns
Non-injected vs. Akh II Sc 1mM injected	-11.77	-17.76 to -5.785	Yes	****
Non-injected vs. Akh II Sc 0,1 mM injected	-6.67	-12.66 to -0.6848	Yes	*
24h
Non-injected vs. H2O injected	0.5	-5.485 to 6.485	No	ns
Non-injected vs. Akh II Lm 1mM injected	-37.83	-43.82 to -31.84	Yes	****
Non-injected vs. Akh II Lm 0,1mM injected	-17.83	-23.82 to -11.84	Yes	****
Non-injected vs. Akh II Sc 1mM injected	-9.7	-15.69 to -3.715	Yes	***
Non-injected vs. Akh II Sc 0,1 mM injected	-10.95	-16.94 to -4.965	Yes	****
48h
Non-injected vs. H2O injected	-2.86	-8.845 to 3.125	No	ns
Non-injected vs. Akh II Lm 1mM injected	-12.14	-18.13 to -6.155	Yes	****
Non-injected vs. Akh II Lm 0,1mM injected	-10.71	-16.70 to -4.725	Yes	****
Non-injected vs. Akh II Sc 1mM injected	-9.28	-15.27 to -3.295	Yes	***
Non-injected vs. Akh II Sc 0,1 mM injected	-10	-15.99 to -4.015	Yes	***
Figure S6C
Two-way ANOVA
Source of Variation	% of total variation	P value	P value summary	Significant?
Interaction	42.74	< 0.0001	****	Yes
Row Factor	31.35	< 0.0001	****	Yes
Column Factor	9.304	< 0.0001	****	Yes
ANOVA table	SS	DF	MS	F (DFn, DFd)	P value
Interaction	2614	6	435.6	F (6, 84) = 36.03	P < 0.0001
Row Factor	1918	2	958.8	F (2, 84) = 79.31	P < 0.0001
Column Factor	569	3	189.7	F (3, 84) = 15.69	P < 0.0001
Residual	1016	84	12.09
Number of missing values	0
Bonferroni's multiple comparisons test	Mean Diff.	95% CI of diff.	Significant?	Summary
2h
Non-injected vs. H2O injected	5	0.7529 to 9.247	Yes	*
Non-injected vs. Akh II Lm 1mM injected	17.5	13.25 to 21.75	Yes	****
Non-injected vs. Akh II Lm 0,1mM injected	16.87	12.62 to 21.12	Yes	****
24h
Non-injected vs. H2O injected	8.12	3.873 to 12.37	Yes	****
Non-injected vs. Akh II Lm 1mM injected	9.37	5.123 to 13.62	Yes	****
Non-injected vs. Akh II Lm 0,1mM injected	-1.25	-5.497 to 2.997	No	ns
48h
Non-injected vs. H2O injected	3.75	-0.4971 to 7.997	No	ns
Non-injected vs. Akh II Lm 1mM injected	-8.13	-12.38 to -3.883	Yes	****
Non-injected vs. Akh II Lm 0,1mM injected	-4.38	-8.627 to -0.1329	Yes	*
Figure S6D
Two-way ANOVA
Source of Variation	% of total variation	P value	P value summary	Significant?
Interaction	42.52	< 0.0001	****	Yes
Row Factor	42.8	< 0.0001	****	Yes
Column Factor	4.973	< 0.0001	****	Yes
ANOVA table	SS	DF	MS	F (DFn, DFd)	P value
Interaction	9018	6	1503	F (6, 84) = 61.31	P < 0.0001
Row Factor	9079	2	4539	F (2, 84) = 185.2	P < 0.0001
Column Factor	1055	3	351.6	F (3, 84) = 14.34	P < 0.0001
Residual	2059	84	24.52
Number of missing values	0
Bonferroni's multiple comparisons test	Mean Diff.	95% CI of diff.	Significant?	Summary
2h
Non-injected vs. H2O injected	5	-1.048 to 11.05	No	ns
Non-injected vs. Akh II Lm 1mM injected	28.75	22.70 to 34.80	Yes	****
Non-injected vs. Akh II Lm 0,1mM injected	28.12	22.07 to 34.17	Yes	****
24h
Non-injected vs. H2O injected	6.87	0.8222 to 12.92	Yes	*
Non-injected vs. Akh II Lm 1mM injected	-5.63	-11.68 to 0.4178	No	ns
Non-injected vs. Akh II Lm 0,1mM injected	-12.5	-18.55 to -6.452	Yes	****
48h
Non-injected vs. H2O injected	7.5	1.452 to 13.55	Yes	**
Non-injected vs. Akh II Lm 1mM injected	-6.25	-12.30 to -0.2022	Yes	*
Non-injected vs. Akh II Lm 0,1mM injected	-18.75	-24.80 to -12.70	Yes	****
