# Supplementary material for: NF-κB Immunity in the Brain Determines Fly Lifespan in Healthy Aging and Age-Related Neurodegeneration
Source: Cell Rep. 2017 Apr 25;19(4):836–48. doi: 10.1016/j.celrep.2017.04.007 (PMC5413584; doi:10.1016/j.celrep.2017.04.007)
Supplement: Table S6. Courtship Index and Wing Extension Index, Related to the Results [file mmc7.xlsx]

## Sheet: Sheet1
Table S6. Courtship Index (CI) and Wing Extension Index (WEI).
Strain	CI (%)	t-test vs yw	WEI(%)	t-test vs yw	N
yw	68.3±5.5		30.4±6.9		6
trbd	67.2±6.1	ns	30.3±5.9	ns	6
repo-GAL4/UAS-RelRNAi;trbd	70.8±5.7	ns	29.7±6.4	ns	6
elav-GAL4/UAS-RelRNAi;trbd	70.1±6.3	ns	29.3±5.6	ns	6
repo-GAL4/+;trbd	69.1±4.8	ns	32.5±5.2	ns	6
elav-GAL4/+;trbd	68.4±6.2	ns	31.5±4.6	ns	6
UAS-RelRNAi/+;trbd	69.2±5.4	ns	30.6±6.3	ns	6
w1118	68.3±5.5		31.0±5.9		6
w1118; repo-GAL4; UAS-RelRNAi	67.5±6.1	ns	32.4±4.9	ns	6
w1118; elav-GAL4; UAS-RelRNAi	67.8±7.2	ns	29.5±6.2	ns	6
w1118; np1-GAL4; UAS-RelRNAi	70.5±6.5	ns	26.4±6.2	ns	6
w1118 (x) w1118; repo-GAL4	69.5±5.6	ns	27.0±8.2	ns	6
w1118 (x) w1118; elav-GAL4	69.7±8.2	ns	28.6±4.3	ns	6
w1118 (x) w1118; np1-GAL4	70.0±5.2	ns	30.6±6.1	ns	6
w1118; UAS-RelRNAi	71.3±6.1	ns	29.2±7.3	ns	6
